# Supplementary material for: Silencing the Mitochondrial Gatekeeper VDAC1 as a Potential Treatment for Bladder Cancer
Source: Cells. 2024 Apr 4;13(7):627. doi: 10.3390/cells13070627 (PMC11012128; doi:10.3390/cells13070627)
Supplement: Supplementary file 1 [file cells-13-00627-s001.zip]

Archive with 1 entries (1 files):
- cells-2900245-supplementary.pdf
